# Supplementary material for: High-Performance and Water Resistant PVA-Based Films Modified by Air Plasma Treatment
Source: Membranes (Basel). 2022 Feb 22;12(3):249. doi: 10.3390/membranes12030249 (PMC8951830; doi:10.3390/membranes12030249)
Supplement: Supplementary file 1 [file membranes-12-00249-s001.zip]

Archive with 1 entries (1 files):
- membranes-1598774-supplementary.pdf
